# Supplementary material for: TNF-α Plus IL-1β Induces Opposite Regulation of Cx43 Hemichannels and Gap Junctions in Mesangial Cells through a RhoA/ROCK-Dependent Pathway
Source: Int J Mol Sci. 2022 Sep 3;23(17):10097. doi: 10.3390/ijms231710097 (PMC9456118; doi:10.3390/ijms231710097)
Supplement: Supplementary file 1 [file ijms-23-10097-s001.zip]

Archive with 1 entries (1 files):
- ijms-1903483-supplementary.pdf
